# Supplementary material for: Morphological and Molecular Characterization of Calonectria foliicola Associated with Leaf Blight on Rubber Tree (Hevea brasiliensis) in Thailand
Source: J Fungi (Basel). 2022 Sep 20;8(10):986. doi: 10.3390/jof8100986 (PMC9604915; doi:10.3390/jof8100986)
Supplement: Supplementary file 1 [file jof-08-00986-s001.zip]

Archive with 1 entries (1 files):
- jof-1889620-supplementary.pdf
